# Supplementary material for: Effect of High Hydrostatic Pressure on the Extractability and Bioaccessibility of Carotenoids and Their Esters from Papaya (Carica papaya L.) and Its Impact on Tissue Microstructure
Source: Foods. 2021 Oct 13;10(10):2435. doi: 10.3390/foods10102435 (PMC8535580; doi:10.3390/foods10102435)
Supplement: Supplementary file 1 [file foods-10-02435-s001.zip]

Archive with 11 entries (11 files):
- Supplementary Fig S1 (6).tif
- Supplementary Fig S2 (5).tif
- Supplementary Fig S3 (5).tif
- Supplementary Fig S4 (4).tif
- Supplementary Fig S5 (2).tif
- Supplementary Table S1 (3).pdf
- Supplementary Table S2 (3).pdf
- Supplementary Table S3 (3).pdf
- Supplementary Table S4 (2).pdf
- Supplementary Table S5 (2).pdf
- Supplementary Tables and Figures legends (3).pdf
